# Supplementary material for: Changes in S100A8/A9 and S100A12 and Their Comparison with Other Analytes in the Saliva of Pigs with Diarrhea Due to E. coli
Source: Animals (Basel). 2023 Aug 8;13(16):2556. doi: 10.3390/ani13162556 (PMC10451909; doi:10.3390/ani13162556)
Supplement: Supplementary file 1 [file animals-13-02556-s001.zip]

Archive with 1 entries (1 files):
- animals-2433037-supplementary.pdf
